# Supplementary material for: Minimally invasive pyeloplasty versus open pyeloplasty for ureteropelvic junction obstruction in infants: a systematic review and meta-analysis
Source: PeerJ. 2023 Nov 20;11:e16468. doi: 10.7717/peerj.16468 (PMC10666611; doi:10.7717/peerj.16468)
Supplement: Data S1 [file peerj-11-16468-s003.xlsx]

## Sheet: Sheet1
Andolfi2022			Retrospective
			NA						RALP	Andolfi2022	Bansal2013	Dangle2013	Kafka2019	Rague2022
	RALP(39)			LP(26)			OP(39)
AgeM-IQR	4	2~6		3	2~7		7	4~9
male	30			22			28
female	9			4			11
OT	151	54	39	121	37	26	106	30	39	139	49.9	65	106	30	39
LOSD	1.5	0.7	39	2	0.9	26	1	0.3	39	1.7	0.8	65	1	0.3	39
follow-upmM-IQR	15	8~26		20	14-43		10	4~23
complication	7	39		8	26		15	39		15	65	15	39
CD1	1	39		0	26		6	39		1	65	6	39
CD2	4	39		5	26		6	39		9	65	6	39
CD3	2	39		3	26		3	39		5	65	3	39
Opioids	13			0			17
dose mg/KG	0.08	0.08					0.1	0.05
dose mg/person	0.5	0.5		NA			0.8	0.5
success	38	39		24	26		37	39		62	65	37	39
relapse	1	39		2	26		2	39
ureteral stent	39			26			39			65	65	39	39
Bansal2013			Retrospective
			transperitoneal
	RALP（9）			OP（61）
male	4			47
female	5			14
Age M+range	9.2	3.7-11.9		4	1-11.6
weightM+range	8	5.8-10.9		7	4~14
left	4			27
right	5			34
vascular malformation	9			57
intrinsic obstruction	0			4
OTM-range	115	95-205		166	79-300	132.5	36.8	9	177.8	47.7	61
morphinemg/KG/D	0.01	0-0.1		0.16	0-2.2
No morphine	2			57
LOSM-range	1	1~2		3	1~7	1.3	0.3	9	3.5	1.3	61
follow-upM-range	10	7.2-17.8		43.6	3.4-73.8
complication	3	9		4	61
1	2	9		1	61
3b	1	9		3	61
success	9	9		60	61
ureteral stent	6	9		59	61
Cui2020			Retrospective
			transperitoneal
			transperitoneal
	LP(32)			OP(34)
AGE	7.2	2.3		6.7	2.8
male	22			23
female	10			11
weight	8.1	2.9		7.6	3.7
Preoperative renal pelvis diametercm	3.9	1.4		4.2	0.9
GFR	28.7	10.8		24.9	13.3
OT	156.1	28.9	32	134.6	18.2	34
EBL	4.1	1.2	32	12.3	3.8	34
Pain relief time H	26.1	14.2		57.8	19.5	34
LOS	5.8	2.2	32	10.5	3.6	34
Wound length cm	1	0.4		4.1	1.2
incision dehiscence	0			4	34
urinary tract infection	4	32		3	34
Anastomotic stricture	0.062			0.059
complication	4	32		7	34
postoperative renal pelvis	1.7	0.8		1.5	1.3
postoperative renal function	50.3	11.8		54.6	9.3
Dangle2013			Retrospective
			transperitoneal
			Extraperitoneal
	RALP(10)			OP(10)
ageX-range	7.3	2~12		3.31	1~10
weightX-range	8.01	5.1-13.1		7.9	6.1-12.8
male	8			9
female	2			1
Previous surgery	2			1
left	7			6
right	3			4
EBL X-range	7.6	3.2	10	6.5	3.2	10
OT	160	25.2	10	122.8	21.7	10
normal eating time	1.1	0-1.5		1	0-1
Urinary catheter removal time	1.3	1~2		1.3	1~2
LOS	2.1	0.6	10	2.2	0.6	10
cost	4979			4409.6
follow-up	9.01	4~24		18.1	5.7-23.8
ureteral stent	10	10		10	10
complication	1	10		0	10
Garcıá-Aparicio2014			Retrospective
			transperitoneal
			Side cut
	LP(26)			OP(32)
age	5.15	2.98		4.25	3.06
weight	7.02	1.96		6.78	1.94
male	22			24
female	4			8
left	16			19
right	10			13
vascular malformation	1			1
OT	151.85	7.1	26	129.53	5.9	32
LOS	3.51	1.4	26	6.34	0.2	32
Preoperative renal pelvis diameter mm	23.94	7.8		28.57	15.4
postoperative renal pelvis	5.61	5.9		10.9	7.8
Preoperative renal calyce diameter mm	10.96	6.6		10.86	7.8
postoperative renal calyces	3.65	4.4		7.32	5.7
complication	0	26		0	32
ureteral stent	26	Double J tube		32	Salle
success	26	26		32	32
Kafka2019			prospective
			transperitoneal
			transperitoneal
	RALP(15)			OP(15)
AGE M-range	7	3.5-11		7	4~12
intrinsic obstruction	13			14
weight	7	5.6-9.8		6.3	4.8-10
GFR	42.6	6.4		39.6	7.3
left	14			15
right	6			5
OT	57.8	13.4	15	66.5	9.5	15
LOSD	1	1~2		2	2~3		1.3	0.3	15	2.3	0.3	15
follow-up	>6m
complication	3	15		1	15
grade1-2	1	15		1	15
grade3	2	15		0	15
ureteral stent	13	15		15	15
success	15	15		14	15
Kallas-Chemaly 2019			Retrospective
			retroperitoneal
			retroperitoneal
	LP(24)			OP(53)
AGE	7.1	3.87		5.2	2.6
male	19			41
female	5			12
weight	7.97	1.7		7.67	1.3
left	13			31
right	11			22
renal pelvis	26.9	11.7		28.9	9.7
OT	163	36.4	24	85.8	20.4	47
Double J tube	13	24		3
external bracket	11	24		50
LOS	2.3	0.6	24	2.8	0.9	47
postoperative renal pelvis	12.4	7.9	24	12.3	8.6	53
complication	5	24		12	53
CD1-2	4	24		11	53
3	1	24		1	53
urinary tract infection	3	24		7	53
success	23	24		52	53
Masieri2019			Retrospective
			transperitoneal
			OPretroperitoneal
	LP（9）			OP（9）
follow-upX	26			27.1
ageX-range	10	7~12		6.3	4~9
weight X-range	9.14	7.4-10		8.01	7-9.3
male	5			6
female	4			3
left	7			6
right	2			3
OT	167	23.4	9	153	48.5	9
LOS	3.9	0.7	9	5.3	2.7	9
Remove urinary catheter	2.3	2~4		3.7	3~6
average follow-up	26			27.1
scar score	1.3	0-3		3.4	1~5
preoperative renal pelvis	24.9	15-42		25.5	18-45
postoperative renal pelvis	11.3	8~23		9	5~15.5
Perinephric drainage tube	8	9		8	9
Double J tube	9			9
success	9	9		9	9
Rague2022			Retrospective
			transperitoneal
			OPretroperitoneal
	RALP(83)			OP(121)
AGEM-IQR	7.2	5.9-9.4		2.9	1.9-5
male	65			87
female	18			34
weight M-IQR	8.2	7.2-9.3		5.9	5~7
left	49			72
right	34			45
bilateral	0			4
kidney function	49.5	42-52		49	39-54
OT	200	44.5	83	164.7	47.3	121
Bracket	82			71
Double J tube	82			20
intraoperative complications	0	83		2	121
LOSH	1	0.1	83	1.1	0.3	121
Bracket D	40	33-43		20	15-44
follow-up	16.1	6.5-37.1		34.1	13-57.2
Postoperative complications	3	83		7	121
minor	1	83		1	121
major	2	83		6	121
Readmission	3			13
success	79	83		111	121
reoperation	4			10
Tanaka2008			Retrospective
			NA
			NA
	LP(38)			OP(2541)
AGE	0.75	0.48		0.64	0.47		9	5.76	7.68	5.64
male	28			1856
female	10			695
LOS	2.2	2.6	38	2	1.4	2541
Tong2009			Retrospective
			retroperitoneal
			retroperitoneal
	LP(23)			OP（21）
age median-range	7.3	2~11		8.2	3~12
male	13			12
female	10			9
left	15			14
right	8			7
vascular malformation	3			2
OT	102.6	8.5	23	95.4	7.2	21
Gastrointestinal recovery H	24.3	3.1	23	48.2	4.2	21
Wound length cm	2	0.2		5	1
LOS	2.5	0.4	23	5	1.2	21
reoperation	2	23	23	1	21	21
complication	3	23		3	21
urinary tract infection	1			0
follow-up	19	6-36		24	12-48
success	22	23		20	21
Improved kidney function	22			19	21
major	1	23		1	21
minor	2	23		2	21
